# Supplementary material for: High Q Resonant Sb2S3-Lithium Niobate Metasurface for Active Nanophotonics
Source: Nanomaterials (Basel). 2021 Sep 13;11(9):2373. doi: 10.3390/nano11092373 (PMC8468812; doi:10.3390/nano11092373)
Supplement: Supplementary file 1 [file nanomaterials-11-02373-s001.zip]

Archive with 1 entries (1 files):
- nanomaterials-1368408-supplementary.pdf
